# Supplementary material for: The Influence of Cardiac Arrest Floor-Level Location within a Building on Survival Outcomes
Source: J Pers Med. 2023 Aug 16;13(8):1265. doi: 10.3390/jpm13081265 (PMC10455151; doi:10.3390/jpm13081265)
Supplement: Supplementary file 1 [file jpm-13-01265-s001.zip]

Archive with 1 entries (1 files):
- jpm-2559395-supplementary.pdf
